# Supplementary material for: iMeta Conference 2025: Creating high‐impact international journals
Source: Imeta. 2025 Oct 15;4(6):e70086. doi: 10.1002/imt2.70086 (PMC12747530; doi:10.1002/imt2.70086)
Supplement: Supplementary file 1 — Table S1: iMeta conference 2025 meeting schedule in Chinese and English. [file IMT2-4-e70086-s001.xlsx]

## Sheet: Sheet1
iMeta大会2025详细日程						iMeta Conference 2025– Detailed Agenda
2025年8月23-25日 湖北武汉-湖北中医药大学(黄家湖校区)						August 23-25, 2025 Hubei University of Chinese Medicine (Huangjiahu Campus) - Wuhan, Hubei Province
会场1:行政楼报告厅 / 会场2: 药学楼Y102 / 会场3: 海外楼报告厅						Venue 1: Lecture Hall of Administration Building / Venue 2: Room Y102 of Pharmacy Building / Venue 3: Lecture Hall of Overseas Building
时间	姓名	单位	报告题目	主持人		Time	Name	Affiliation	Report Title	Session Chair
8月23日 (周六) 上午8:45-12:15 医学-基础/肿瘤 (会场一)						August 23 (Saturday) 8:45 AM -12:15 PM - Medicine-Basic/Tumor (Venue 1)
8:45-9:00	徐骏宇	中科院上海药物研究所	基于蛋白质组学的微生物蛋白质翻译后修饰研究	曹国栋 安徽医科大学		8:45-9:00	Junyu Xu	Shanghai Institute of Materia Medica, Chinese Academy of Sciences	Study on Post-Translational Modifications of Microbial Proteins Based on Proteomics	Guodong Cao Anhui Medical University
9:00-9:15	李鑫	重庆大学附属三峡医院	通过单细胞RNA测序解析肿瘤微环境异质性及用药机制研究			9:00-9:15	Xin Li	Chongqing University Three Gorges Hospital	Deciphering Tumor Microenvironment Heterogeneity and Drug Mechanisms through Single-Cell RNA Sequencing
9:15-9:30	龚兰奇	香港大学	肿瘤免疫大数据模型揭示分泌蛋白在免疫治疗中的新作用			9:15-9:30	Lanqi Gong	The University of Hong Kong	Big Data Model of Tumor Immunology Reveals Novel Roles of Secreted Proteins in Immunotherapy
9:30-9:45	姚鲁田	中国医科大学	高分辨率空间转录组图谱描绘年轻与老年小鼠股骨骨膜的细胞结构特征	程全 中南大学		9:30-9:45	Lutian Yao	China Medical University	High-Resolution Spatial Transcriptome Atlas Depicts the Cellular Structural Characteristics of Femoral Periosteum in Young and Aged Mice	Quan Cheng Central South University
9:45-10:00	张亨国	安徽医科大学	间充质干细胞表观调控与骨再生修复			9:45-10:00	Hengguo Zhang	Anhui Medical University	Epigenetic Regulation of Mesenchymal Stem Cells and Bone Regeneration Repair
10:00-10:15	孙强	浙江大学	利用纳米孔测序和CRISPR/Cas13系统揭示结直肠癌中关键剪接事件的功能机制			10:00-10:15	Qiang Sun	Zhejiang University	Revealing the Functional Mechanism of Key Splicing Events in Colorectal Cancer Using Nanopore Sequencing and CRISPR/Cas13 System
10:15-10:45	茶歇					10:15-10:45	Coffee Break
10:45-11:00	刘富荣	华中科技大学	极光激酶B-胆固醇代谢轴：增敏胆管癌化学免疫治疗的新策略	张亨国 安徽医科大学		10:45-11:00	Furong Liu	Huazhong University of Science and Technology	Aurora Kinase B-Cholesterol Metabolism Axis: A New Strategy to Sensitize Chemoimmunotherapy for Cholangiocarcinoma	Hengguo Zhang Anhui Medical University
11:00-11:15	曹国栋	安徽医科大学	纳米塑料与微米塑料在结肠毒性中的分子机制差异：纳米塑料诱导铁死亡介导的免疫原性细胞死亡，而微米塑料引起细胞代谢重编程			11:00-11:15	Guodong Cao	Anhui Medical University	Differential Molecular Mechanisms of Nanoplastics and Microplastics in Colonic Toxicity: Nanoplastics Induce Ferroptosis-Mediated Immunogenic Cell Death, Whereas Microplastics Trigger Metabolic Reprogramming
11:15-11:30	王成	陆军军医大学	昼间限时进食通过调节肠道菌群缓解电离辐射所致肠道毒性的作用与机制研究			11:15-11:30	Cheng Wang	Army Medical University	Role and Mechanism of Diurnal Time-Restricted Feeding in Mitigating Ionizing Radiation-Induced Intestinal Toxicity via Gut Microbiota Modulation
11:30-11:45	刘伯杨	南方医科大学	胶质母细胞瘤乳酸化修饰调控机制致TMZ耐药及化疗增敏策略	徐骏宇 中国科学院上海药物研究所		11:30-11:45	Boyang Liu	Southern Medical University	Regulatory Mechanism of Lactylation Modification in Glioblastoma Leading to TMZ Resistance and Chemotherapy Sensitization Strategy	Junyu Xu Shanghai Institute of Materia Medica, Chinese Academy of Sciences
11:45-12:00	程全	中南大学	胶质瘤动物模型及应用研究进展			11:45-12:00	Quan Cheng	Central South University	Research Progress on Glioma Animal Models and Their Applications
12:00-12:15	戴晓峰	西安交通大学	低温常压等离子体（CAP）抗癌多组学数据融合与数据库搭建			12:00-12:15	Xiaofeng Dai	Xi'an Jiaotong University	Multi-Omics Data Fusion and Database Construction for Anticancer Effect of Cold Atmospheric Plasma (CAP)
8月23日 (周六) 上午8:45-12:15 医学-菌群 (会场二)						August 23 (Saturday) 8:45 AM -12:15 PM Medicine-Microbiome (Venue 2)
8:45-9:00	郝梓凯	北京理工大学	微生物-肠-脑轴器官芯片的构建及其应用研究	钟继新 福建医科大学		8:45-9:00	Zikai Hao	Beijing Institute of Technology	Construction and Application Research of Organ-on-a-Chip for the Microbiota-Gut-Brain Axis	Jixin Zhong Fujian Medical University
9:00-9:15	贾丁佳成	浙江大学	肠道微生态与肿瘤免疫治疗			9:00-9:15	Dingjiacheng Jia	Zhejiang University	Gut Microbiota and Tumor Immunotherapy
9:15-9:30	董滨华	福建医科大学	阴道微环境紊乱影响宫颈HPV感染致癌进程的机制研究			9:15-9:30	Binhua Dong	Fujian Medical University	Mechanism Study on How Vaginal Microenvironment Disorder Affects the Carcinogenic Process of Cervical HPV Infection
9:30-9:45	钟继新	福建医科大学	炎症性肠病中的菌群-免疫平衡	洪睦铿 南方医科大学		9:30-9:45	Jixin Zhong	Fujian Medical University	Microbiota-Immune Balance in Inflammatory Bowel Disease	Mukeng Hong Southern Medical University
9:45-10:00	滕腾	重庆医科大学	抑郁症MGB轴研究进展			9:45-10:00	Teng Teng	Chongqing Medical University	Research Progress on the MGB Axis in Depression
10:00-10:15	许军	香港浸会大学	天然多糖调节肠道菌群的构效关系研究			10:00-10:15	Jun Xu	Hong Kong Baptist University	Study on the Structure-Activity Relationship of Natural Polysaccharides in Regulating Gut Microbiota
10:15-10:45	茶歇					10:15-10:45	Coffee Break
10:45-11:00	王子杰	南京医科大学	洗涤粪菌移植减缓肾移植术后抗体介导排斥反应的作用及机制研究	李福勇 浙江大学		10:45-11:00	Zijie Wang	Nanjing Medical University	Study on the Role and Mechanism of Washed Fecal Microbiota Transplantation in Alleviating Antibody-Mediated Rejection After Kidney Transplantation	Fuyong Li Zhejiang University
11:00-11:15	尹乃毅	中国科学院大学	生命早期微量元素与婴儿肠道菌群			11:00-11:15	Naiyi Yin	University of Chinese Academy of Sciences	Trace Elements in Early Life and Infant Gut Microbiota
11:15-11:30	张金萍	上海交通大学	母乳源性益生菌对于重症新生儿黄疸改善作用的研究			11:15-11:30	Jinping Zhang	Shanghai Jiao Tong University	Study on the Improvement Effect of Breast Milk-Derived Probiotics on Severe Neonatal Jaundice
11:30-11:45	洪睦铿	南方医科大学	类风湿关节炎“肠-关节轴”机制及中医药防治	郝梓凯 北京理工大学		11:30-11:45	Mukeng Hong	Southern Medical University	"Gut-Joint Axis" Mechanism of Rheumatoid Arthritis and Prevention/Treatment with Traditional Chinese Medicine	Zikai Hao Beijing Institute of Technology
11:45-12:00	李福勇	浙江大学	通过非工业化饮食重塑消化道微生物菌群并改善心血管代谢健康			11:45-12:00	Fuyong Li	Zhejiang University	Reshaping Gastrointestinal Microbiota and Improving Cardiometabolic Health Through Non-Industrial Diet
12:00-12:15	查安东	中南大学	假小链双歧杆菌通过促进次级胆汁酸生物合成改善脂肪沉积			12:00-12:15	Andong Zha	Central South University	Bifidobacterium pseudocatenulatum Improves Fat Deposition by Promoting Secondary Bile Acid Biosynthesis
8月23日 (周六) 上午8:45-12:15 生物-微生物/生信 (会场三)						August 23 (Saturday) 8:45 AM - 12:15 PM Biology-Microbiology/Bioinformatics (Venue 3)
8:45-9:00	赵圣国	农科院北京畜牧兽医研究所	利用磁性纳米颗粒分离功能微生物的新方法	郭祥 河南大学		8:45-9:00	Shengguo Zhao	Institute of Animal Sciences, Chinese Academy of Agricultural Sciences	A New Method for Isolating Functional Microorganisms Using Magnetic Nanoparticles	Xiang Guo Henan University
9:00-9:15	苏奇	香港中文大学	Gemmiger formicilis缓解失眠的机制及应用研究			9:00-9:15	Qi Su	The Chinese University of Hong Kong	Study on the Mechanism and Application of Gemmiger formicilis in Alleviating Insomnia
9:15-9:30	王诗翔	中南大学	mire: 基于宿主序列的微生物组重建与估计			9:15-9:30	Shixiang Wang	Central South University	mire: Microbiome Reconstruction and Estimation Based on Host Sequences
9:30-9:45	廖小平	中科院天津工业生物技术研究所	非天然途径设计及AI驱动的酶挖掘与筛选	王金朋 华北理工大学		9:30-9:45	Xiaoping Liao	Tianjin Institute of Industrial Biotechnology, Chinese Academy of Sciences	Design of Non-Natural Pathways and AI-Driven Enzyme Mining and Screening	Jinpeng Wang North China University of Science and Technology
9:45-10:00	邓磊	农科院上海兽医研究所	CLA通过激活PPARγ重塑小肠IELs，诱导IL-22依赖性保护性免疫应答抵御沙门菌感染			9:45-10:00	Lei Deng	Shanghai Veterinary Research Institute, Chinese Academy of Agricultural Sciences	CLA Reshapes Intestinal IELs by Activating PPAR纬 and Induces IL-22-Dependent Protective Immune Response Against Salmonella Infection
10:00-10:15	刘帅	中国农业大学	奶牛“母子”模型中胃肠道微生物与抗性组的时空特征及其在奶业生产系统中的环境传播			10:00-10:15	Shuai Liu	China Agricultural University	Spatiotemporal Characteristics of Gastrointestinal Microbiota and Resistome in the Dairy Cow "Mother-Calf" Model and Their Environmental Transmission in Dairy Production Systems
10:15-10:45	茶歇					10:15-10:45	Coffee Break
10:45-11:00	罗宵	湖南大学	基于三代测序的菌株水平宏基因组重构方法	赵圣国 中国农业科学院		10:45-11:00	Xiao Luo	Hunan University	Strain-Level Metagenome Reconstruction Method Based on Third-Generation Sequencing	Shengguo Zhao Chinese Academy of Agricultural Sciences
11:00-11:15	董宣	中国水产科学研究院黄海水产研究所	甲壳动物病毒组及反向病原学研究			11:00-11:15	Xuan Dong	Yellow Sea Fisheries Research Institute, Chinese Academy of Fishery Sciences	Research on Crustacean Virome and Reverse Etiology
11:15-11:30	郭祥	河南大学	基于群体遗传和系统发生解码蚊媒病毒流行传播与进化规律			11:15-11:30	Xiang Guo	Henan University	Decoding the Epidemic Transmission and Evolutionary Rules of Mosquito-Borne Viruses Based on Population Genetics and Phylogeny
11:30-11:45	王金朋	华北理工大学	豆科植物基因组学研究及资源共享平台构建	邓磊 中国农业科学院		11:30-11:45	Jinpeng Wang	North China University of Science and Technology	Research on Leguminous Plant Genomics and Construction of Resource Sharing Platform	Lei Deng Chinese Academy of Agricultural Sciences
11:45-12:00	江爱民	海军军医大学长海医院	基于免疫原性细胞死亡策略的透明细胞肾癌诊疗探索			11:45-12:00	Aimin Jiang	Changhai Hospital, Naval Medical University	Exploration of Diagnosis and Treatment for Clear Cell Renal Cell Carcinoma Based on Immunogenic Cell Death Strategy
12:00-12:15	张强	华中农业大学	肠道菌群抗流感因子的定向筛选与作用机制研究			12:00-12:15	Qiang Zhang	Huazhong Agricultural University	Directional Screening and Mechanism Study of Anti-Influenza Factors in Gut Microbiota
午餐						Lunch
8月23日 (周六) 下午13:30-17:00 人才成长论坛 (会场一)						August 23 (Saturday) 13:30 PM -17:00 PM Talent Development Forum (Venue 1)
13:30-13:50	刘畅	山东大学	优青申请经验分享	刘永鑫 深圳基因组所		13:30-13:50	Chang Liu	Shandong University	Sharing of Application Experience for the National Excellent Young Scientists Fund	Yongxin Liu Agricultural Genomics Institute at Shenzhen, Chinese Academy of Agricultural Sciences
13:50-14:10	张金阳	中国科学院动物研究所	环形RNA精准解析与功能挖掘			13:50-14:10	Jinyang Zhang	Institute of Zoology, Chinese Academy of Sciences	Accurate Analysis and Functional Exploration of Circular RNA
14:10-14:30	李文婷	河南农业大学	积累、传承、成长—从科学研究到分子育种			14:10-14:30	Wenting Li	Henan Agricultural University	Accumulation, Inheritance, Growth—From Scientific Research to Molecular Breeding
14:30-14:50	张东	兰州大学	浅谈国自然青年科学基金项目申请			14:30-14:50	Dong Zhang	Lanzhou University	Brief Discussion on the Application of the National Natural Science Foundation for Young Scientists
14:50-15:10	陈谋通	广东省科学院微生物研究所	我国食源性单增李斯特菌风险识别研究			14:50-15:10	Moutong Chen	Institute of Microbiology, Guangdong Academy of Sciences	Research on Risk Identification of Foodborne Listeria monocytogenes in China
15:10-15:30	李玲	四川大学华西医院	中医药复杂干预的系统循证	陈同 中国中医科学院		15:10-15:30	Ling Li	West China Hospital of Sichuan University	Systematic Evidence-Based Research on Complex Interventions of Traditional Chinese Medicine	Tong Chen China Academy of Chinese Medical Sciences
15:30-16:00	茶歇					15:30-16:00	Coffee Break
16:00-16:20	李春	北京中医药大学	中医证候基础研究成长经历分享			16:00-16:20	Chun Li	Beijing University of Chinese Medicine	Sharing of Growth Experience in Basic Research on TCM Syndromes
16:20-16:40	栾鑫	上海中医药大学	中药功效成分靶标机制研究和创新应用			16:20-16:40	Xin Luan	Shanghai University of Chinese Medicine	Research on Target Mechanisms and Innovative Applications of Efficacious Components in Traditional Chinese Medicine
16:40-17:00	靳红磊	广州中医药大学	现代生命科学与中药资源学交叉融合探索			16:40-17:00	Honglei Jin	Guangzhou University of Chinese Medicine	Exploration of the Cross-Integration of Modern Life Sciences and TCM Resource Science
17:00-17:20	徐峰	山东第一医科大学	人工智能在生物医学研究中的应用			17:00-17:20	Feng Xu	Shandong First Medical University	Application of Artificial Intelligence in Biomedical
8月23日 (周六) 下午13:30-17:00 医学论坛 (会场二)						August 23 (Saturday) 13:30 PM -17:00 PM Medical Forum (Venue 2)
13:30-13:50	傅静远	荷兰格罗宁根大学	(线上)待定	冯素银 东海县人民医院		13:30-13:50	Jingyuan Fu	University of Groningen	(Online) Distinct Microbial and Metabolic Shifts Characterize Acute Coronary Syndrome and Recovery	Suyin Feng Donghai County People's Hospital
13:50-14:10	梁文华	广州医科大学	(线上)肺癌早期防控新路径			13:50-14:10	Wenhua Liang	Guangzhou Medical University	(Online) New Pathways for Early Prevention and Control of Lung Cancer
14:10-14:30	刘灿昭	南方医科大学	PDZ蛋白与血管重塑			14:10-14:30	Canzhao Liu	Southern Medical University	PDZ Proteins and Vascular Remodeling
14:30-14:50	袁硕峰	香港大学	广谱抗病毒靶点			14:30-14:50	Shuofeng Yuan	The University of Hong Kong	Broad-Spectrum Antiviral Targets
14:50-15:10	刘尽尧	上海交通大学	活菌药物的精准递送			14:50-15:10	Jinyao Liu	Shanghai Jiao Tong University	Precise Delivery of Live Biotherapeutic Products
15:10-15:40	茶歇					15:10-15:40	Coffee Break
15:40-16:00	徐明	北京大学	学科交叉助力医学创新研究	王子恒 澳门大学		15:40-16:00	Ming Xu	Peking University	Interdisciplinary Collaboration Facilitates Medical Innovation Research	Ziheng Wang University of Macau
16:00-16:20	何肖龙	南方医科大学	肠道微生物组关键功能酶挖掘与临床转化研究			16:00-16:20	Xiaolong He	Southern Medical University	Mining of Key Functional Enzymes in Gut Microbiome and Their Clinical Translation Research
16:20-16:40	史凯斌	首都医科大学	多发性硬化症和卒中的神经退行性变			16:20-16:40	Kaibin Shi	Capital Medical University	Neurodegeneration in Multiple Sclerosis and Stroke
16:40-17:00	刘姗姗	中南大学	肺纤维化治疗靶点及干预策略初探			16:40-17:00	Shanshan Liu	Central South University	Preliminary Exploration of Therapeutic Targets and Intervention Strategies for Pulmonary Fibrosis
17:00-17:20	汪晖	武汉大学	母源菌群代谢物大豆苷元可有效防治胎源性骨质疏松症发生			17:00-17:20	Hui Wang	Wuhan University	Maternal Microbiota-Derived Metabolite Daidzein Effectively Prevents and Treats Fetal-Originated Osteoporosis
17:20-17:40	张翔	香港中文大学	代谢相关脂肪性肝病研究进展			17:20-17:40	Xiang Zhang	The Chinese University of Hong Kong	Research Progress on Metabolic-Associated Fatty Liver Disease
8月23日 (周六) 下午14:30-17:15 中医药高峰论坛 (会场三)						August 23 (Saturday) 14:30 PM -17:15 PM Summit Forum on Traditional Chinese Medicine (Venue 3)
14:30-14:55	高月	军事医学科学院	新技术推动中药毒理学科创新发展	陈刚 湖北中医药大学		14:30-14:55	Yue Gao	Academy of Military Medical Sciences	New Technologies Promote Innovative Development of TCM Toxicology Discipline	Gang Chen Hubei University of Chinese Medicine
14:55-15:20	商洪才	北京中医药大学东方医院	数智赋能中医药循证研究			14:55-15:20	Hongcai Shang	Dongfang Hospital, Beijing University of Chinese Medicine	Digital and Intelligent Empowerment for Evidence-Based Research of Traditional Chinese Medicine
15:20-15:45	曹鹏	南京中医药大学	重走“神农尝百草”之路-中药鲜药独特活性物质的发现与应用			15:20-15:45	Peng Cao	Nanjing University of Chinese Medicine	Retracing the Path of "Shennong Tastes a Hundred Herbs"—Discovery and Application of Unique Bioactive Substances in Fresh Traditional Chinese Medicine
15:45-16:15	茶歇					15:45-16:15	Coffee Break
16:15-16:45	王拥军	上海中医药大学	“肾精”理论指导“骨-髓-脑系统慢性病”防治规律研究	张麟 湖北中医药大学		16:15-16:45	Yongjun Wang	Shanghai University of Traditional Chinese Medicine	Study on the Prevention and Treatment Rules of "Bone-Marrow-Brain System Chronic Diseases" Guided by the "Kidney Essence" Theory	Lin Zhang Hubei University of Chinese Medicine
16:45-17:15	陈家旭	北京中医药大学	基于逍遥散方证科学内涵探讨中医病-证-方研究范式			16:45-17:15	Jiaxu Chen	Beijing University of Chinese Medicine	Exploration of TCM Disease-Syndrome-Prescription Research Paradigm Based on the Scientific Connotation of Xiaoyao Powder's Syndrome
8月24日(周天) 上午9:00-12:00 开幕式/特邀报告 (会场一)						August 24 (Sunday) 9:00 AM -12:00 PM Opening Ceremony/Invited Reports (Venue 1)
9:00-9:20	开幕式		宣传片、主持人、特邀嘉宾致辞	刘永鑫 深圳基因组所		9:00-9:20	Opening Ceremony		Promotional video, speeches by host and specially invited guests	Yongxin Liu Agricultural Genomics Institute at Shenzhen, Chinese Academy of Agricultural Sciences
	陈刚 校长	湖北中医药大学					Gang Chen, President	Hubei University of Chinese Medicine
	刘永鑫	中国农科院深圳基因组所					Yongxin Liu	Agricultural Genomics Institute at Shenzhen, Chinese Academy of Agricultural Sciences
9:20-9:25	大会合影					9:20-9:25	Group photo of the conference
9:25-9:50	邓子新 院士	上海交通大学	大健康产业与合成生物学			9:25-9:50	Zixin Deng Academician	Shanghai Jiao Tong University	Big Health Industry and Synthetic Biology
9:50-10:15	谢明勇 院士	南昌大学	植物基乳酸菌发酵食品的健康功效	陈刚 湖北中医药大学		9:50-10:15	Mingyong Xie Academician	Nanchang University	Health Benefits of Plant-Based Lactic Acid Bacteria Fermented Foods	Gang Chen Hubei University of Chinese Medicine
10:15-10:40	李培武 院士	中国农科院油料所	大豆油料提质固氮ARC生物耦合绿色增产新途径			10:15-10:40	Peiwu Li Academician	Oil Crops Research Institute, Chinese Academy of Agricultural Sciences	A New Green Yield-Increasing Pathway of ARC Biological Coupling for Quality Improvement and Nitrogen Fixation in Soybean and Oil Crops
10:40-11:00	茶歇					10:40-11:00	Coffee Break
11:00-11:20	朱依谆 院士	澳门科技大学	创新药的研发和转录组学的赋能	陈同 中国中医科学院		11:00-11:20	Yizhun Zhu, Academician	Macau University of Science and Technology	Research and Development of Innovative Drugs and Empowerment of Transcriptomics	Tong Chen China Academy of Chinese Medical Sciences
11:20-11:40	刘双江 主编	山东大学	克里斯藤森菌(科)---物种及其与宿主互作的多样性			11:20-11:40	Shuangjiang Liu, Chief Editor	Shandong University	Christensenellaceae—Species and Diversity of Their Interactions with Hosts
11:40-11:50	徐炜 总监	承葛医药集团	微生态医疗产业新生态			11:40-11:50	Wei Xu, Director	Treatgut Pharmaceutical Group	New Ecology of Microecological Medical Industry
11:50-12:00	陶晓东 联席主任	中国科大-讯飞医疗 数字与健康联合实验室	数据，证据，共识，实践--人工智能时代的临床科研			11:50-12:00	Xiaodong Tao, Co-Director	iFLYTEK Healthcare, Digital and Health Joint Laboratory	Data, Evidence, Consensus, Practice—Clinical Research in the Age of Artificial Intelligence
8月24日(周天) 午餐编委会——讨论和颁发聘书(Y102)						August 24 (Sunday) Lunch and Editorial Board Meeting – Discussion and Issuance of Appointment Letters (Y102)
12:00-13:30	刘永鑫	深圳基因组所	iMeta系列期刊进展报告和未来规划	刘双江 山东大学		12:00-13:30	Yongxin Liu	Agricultural Genomics Institute at Shenzhen	Progress Report and Future Plans for the iMeta Series of Journals	Shuangjiang Liu Shandong University
	主编颁奖		颁发执行副主编、青年编委聘书				Chief Editor Award Presentation		Presentation of Appointment Letters to Executive Associate Editors and Young Editorial Board Members
	编委发言讨论						Editorial Board Members' Discussions and Speeches
	主编总结发言						Chief Editor's Concluding Remarks
8月24日(周天) 下午13:30-17:30 人才进阶论坛 (会场一)						August 24 (Sunday) 13:30 PM -17:30 PM Talent Development Forum (Venue 1)
13:30-13:50	游华	重庆医科大学	儿童白血病精准治疗体系构建	闫丽盈 北医三院		13:30-13:50	Hua You	Chongqing Medical University	Construction of a Precision Treatment System for Childhood Leukemia	Liying Yan Peking University Third Hospital
13:50-14:10	周哲敏	苏州大学	计算病原基因组学			13:50-14:10	Zhemin Zhou	Soochow University	Computational Pathogen Genomics
14:10-14:30	代绍兴	昆明理工大学	组学和人工智能驱动的药物发现			14:10-14:30	Shaoxing Dai	Kunming University of Science and Technology	Omics and Artificial Intelligence-Driven Drug Discovery
14:30-14:50	苏奇	香港中文大学	益生菌缓解失眠障碍的机制及转化研究			14:30-14:50	Qi Su	The Chinese University of Hong Kong	Mechanism and Translational Research on Probiotics Alleviating Insomnia Disorders
14:50-15:10	李壮	南方医科大学	炎性疾病的菌源标志物			14:50-15:10	Zhuang Li	Southern Medical University	Microbiome-Derived Biomarkers for Inflammatory Diseases
15:10-15:40	茶歇					15:10-15:40	Coffee Break
15:40-16:00	姜昆	山东大学	细菌毒素介导菌群与环境互作	袁媛 中国中医科学院		15:40-16:00	Kun Jiang	Shandong University	Bacterial Toxins Mediate Interactions Between Microbiota and Environment	Yuan Yuan China Academy of Chinese Medical Sciences
16:00-16:20	李锋	天津大学	电能微生物细胞工厂的设计构建及应用			16:00-16:20	Feng Li	Tianjin University	Design, Construction and Application of Electroactive Microbial Cell Factories
16:20-16:40	陈同	中国中医科学院中药资源中心	中药大数据资源的开发和应用			16:20-16:40	Tong Chen	National Resource Center for Chinese Materia Medica, China Academy of Chinese Medical Sciences	Development and Application of Traditional Chinese Medicine Big Data Resources
16:40-17:00	文涛	南京农业大学	根际化学信号与作物土传病害适应性微生物群体定向调控			16:40-17:00	Tao Wen	Nanjing Agricultural University	Rhizosphere Chemical Signals and Directional Regulation of Adaptive Microbial Populations for Crop Soil-Borne Disease Resistance
8月24日(周天) 下午13:30-17:30 植物前沿论坛 (会场二)						August 24 (Sunday) 13:30 PM -17:30 PM Frontier Forum on Plants (Venue 2)
13:30-13:50	刘宏涛	深圳大学	蓝光受体在黑暗和蓝光下的不同功能	金双侠 华中农大		13:30-13:50	Hongtao Liu	Shenzhen University	Different Functions of Blue Light Receptors in Darkness and Blue Light	Shuangxia Jin Huazhong Agricultural University
13:50-14:10	王晓杰	西北农林科技大学	基于作物与病原菌互作改良品种抗病性			13:50-14:10	Xiaojie Wang	Northwest A&F University	Improvement of Crop Disease Resistance Based on Crop-Pathogen Interactions
14:10-14:30	张飞	华中农业大学	柑橘枝刺模式研究系统			14:10-14:30	Fei Zhang	Huazhong Agricultural University	Research System on Citrus Thorn Pattern
14:30-14:50	吴俊	南京农业大学	梨基因组与品质性状遗传基础研究	文涛 南京农大		14:30-14:50	Jun Wu	Nanjing Agricultural University	Study on Pear Genome and Genetic Basis of Quality Traits	Wen Tao Nanjing Agricultural University
14:50-15:10	刘志勇	中国科学院遗传与发育生物学研究所	小麦抗病基因发掘与品种精准设计			14:50-15:10	Zhiyong Liu	Institute of Genetics and Developmental Biology, Chinese Academy of Sciences	Exploration of Wheat Disease Resistance Genes and Precision Design of Varieties
15:10-15:40	茶歇					15:10-15:40	Coffee Break
15:40-16:00	管清美	西北农林科技大学	苹果抗逆基因挖掘与利用	陶永富 基因组所		15:40-16:00	Qingmei Guan	Northwest A&F University	Mining and Utilization of Apple Stress Resistance Genes	Yongfu Tao Agricultural Genomics Institute at Shenzhen, Chinese Academy of Agricultural Sciences
16:00-16:20	童红宁	中国农业科学院作物科学研究所	微管蛋白相变介导的水稻BR信号新机制			16:00-16:20	Hongning Tong	Institute of Crop Sciences, Chinese Academy of Agricultural Sciences	A New Mechanism of Rice BR Signaling Mediated by Tubulin Phase Transition
16:20-16:40	林浩	中国农业科学院生物技术研究所	苜蓿基因资源挖掘与遗传改良			16:20-16:40	Hao Lin	Biotechnology Research Institute, Chinese Academy of Agricultural Sciences	Mining of Alfalfa Genetic Resources and Genetic Improvement
16:40-17:00	宋伟彬	中国农业大学	玉米产量性状遗传学基础	林秋鹏 华南农大		16:40-17:00	Weibin Song	China Agricultural University	Genetic Basis of Maize Yield Traits	Qiupeng Lin South China Agricultural University
17:00-17:20	肖仕	中山大学	植物低氧感知与信号转导的分子机理			17:00-17:20	Shi Xiao	Sun Yat-sen University	Molecular Mechanism of Plant Hypoxia Sensing and Signal Transduction
8月24日(周天) 下午13:30-17:30 微生物论坛 (会场三)						August 24 (Sunday) 13:30 PM -17:30 PM Microbiology Forum (Venue 3)
13:30-13:50	王琳淇	中国科学院微生物研究所	宿主驱动型真菌耐药	陶亮 西湖大学		13:30-13:50	Linqi Wang	Institute of Microbiology, Chinese Academy of Sciences	Host-Driven Fungal Drug Resistance	Liang Tao Westlake University
13:50-14:10	沈锡辉	西北农林科技大学	细菌跨界识别真菌的机制			13:50-14:10	Xihui Shen	Northwest A&F University	Mechanism of Bacterial Cross-Kingdom Recognition of Fungi
14:10-14:30	刘翠华	中国科学院微生物研究所	结核分枝杆菌与宿主免疫系统间的互作机制			14:10-14:30	Cuihua Liu	Institute of Microbiology, Chinese Academy of Sciences	Interaction Mechanism Between Mycobacterium tuberculosis and Host Immune System
14:30-14:50	何正国	武汉大学	分枝杆菌噬菌体：基础研究与临床潜力	刘永鑫 基因组所		14:30-14:50	Zhengguo He	Wuhan University	Mycobacteriophages: Basic Research and Clinical Potential	Yongxin Liu Agricultural Genomics Institute at Shenzhen, Chinese Academy of Agricultural Sciences
14:50-15:10	唐鸿志	上海交通大学	环境修复遇见合成生物学			14:50-15:10	Hongzhi Tang	Shanghai Jiao Tong University	Environmental Remediation Meets Synthetic Biology
15:10-15:40	茶歇					15:10-15:40	Coffee Break
15:40-16:00	陈义华	中国科学院微生物研究所	口腔变形链球菌中的生物活性分子研究	唐鸿志 上海交大		15:40-16:00	Yihua Chen	Institute of Microbiology, Chinese Academy of Sciences	Study on Bioactive Molecules in Oral Streptococcus mutans	Hongzhi Tang Shanghai Jiao Tong University
16:00-16:20	张大伟	中国科学院天津工业生物技术研究所	(DBTL与LDBA)维生素的生物合成与智造			16:00-16:20	Dawei Zhang	Tianjin Institute of Industrial Biotechnology, Chinese Academy of Sciences	(DBTL and LDBA) Biosynthesis and Intelligent Manufacturing of Vitamins
16:20-16:40	陈福和	香港大学	长新冠：从动物模型获得的新见解			16:20-16:40	Fuhe Chen	The University of Hong Kong	Long COVID: New Insights from Animal Models
16:40-17:00	张艳聪	中国农业科学院农业基因组研究所	微生物组基因“暗物质”功能预测	刘畅 山东大学		16:40-17:00	Yancong Zhang	Agricultural Genomics Institute at Shenzhen, Chinese Academy of Agricultural Sciences	Functional Prediction of Microbiome Gene "Dark Matter"	Chang Liu Shandong University
17:00-17:20	陈卫华	华中科技大学	系统共培养揭示人肠道细菌的互作图谱			17:00-17:20	Weihua Chen	Huazhong University of Science and Technology	Systematic Co-Culture Reveals the Interaction Map of Human Intestinal Bacteria
17:20-17:40	王定杰	武汉大学	三代测序技术助力基因异构体的精准定量			17:20-17:40	Dingjie Wang	Wuhan University	Third-Generation Sequencing Technology Facilitates Accurate Quantification of Gene Isoforms
8月25日(周一) 上午9:00-12:00 生物技术专场 (会场一)						August 25 (Monday) 9:00 AM -12:00 PM Special Forum on Biotechnology (Venue 1)
9:00-9:30	沈娟	华大生命科学研究院	单细胞时空组学解析无菌小鼠微生物-宿主互作的广谱性和异质性	白德凤 基因组所		9:00-9:30	Juan Shen	BGI-Research	Single-Cell Spatiotemporal Omics Deciphers the Universality and Heterogeneity of Microbe-Host Interactions in Germ-Free Mice	Defeng Bai Agricultural Genomics Institute at Shenzhen, Chinese Academy of Agricultural Sciences
9:30-10:00	陈虎	武汉贝纳基因	纳米孔测序在基因组与转录调控研究中的应用：进展、方法与挑战			9:30-10:00	Hu Chen	Wuhan Benagen Technology Co., Ltd.	Applications of Nanopore Sequencing in Genomic and Transcriptional Regulation Research: Progress, Methods and Challenges
10:00-10:30	茶歇					10:00-10:30	Coffee Break
10:30-11:00	梁齐齐	北京百奥华兴	人工智能在基因组育种中的研究与应用	朱志豪 广东医科大学		10:30-11:00	Qiyi Liang	Beijing Bio Huaxing Gene Technology Co., Ltd.	Research and Application of Artificial Intelligence in Genomic Breeding	Zhihao Zhu Guangdong Medical University
11:00-11:30	张丽珊	厦门承葛生物科技有限公司	活菌药物循证研究的精准纪元：面向溃疡性结肠炎的功能解码与药物研发			11:00-11:30	Lishan Zhang	Xiamen Treatgut Biotechnology Co., Ltd.	The Precision Era of Evidence-Based Research on Live Biotherapeutic Products: Functional Decoding and Drug Development for Ulcerative Colitis
11:30-12:00	白德凤	深圳基因组所	EasyMetagenome: 友好且灵活的宏基因组分析流程			11:30-12:00	Defeng Bai	Agricultural Genomics Institute at Shenzhen, Chinese Academy of Agricultural Sciences	EasyMetagenome: A User-Friendly and Flexible Metagenomic Analysis Pipeline
8月25日(周一) 上午9:00-12:00 生物医药论坛 (会场二)						August 25 (Monday) 9:00 AM -12:00 PM Biomedical Forum (Venue 2)
8:45-9:00	王进	东南大学	母乳益生菌改善食物过敏的研究前沿与进展	胡海明 湖北中医药大学		8:45-9:00	Jin Wang	Southeast University	Frontiers and Progress in Research on Breast Milk Probiotics Alleviating Food Allergies	Haiming Hu Hubei University of Chinese Medicine
9:00-9:15	王春莉	湖北中医药大学	普拉梭菌源丁酸介导GAPDH乳酸化与丁酰化动态平衡调控主动脉瓣膜钙化的机制研究			9:00-9:15	Chunli Wang	Hubei University of Chinese Medicine	Mechanism Study on Faecalibacterium prausnitzii-Derived Butyrate Regulating Aortic Valve Calcification via GAPDH Lactylation and Butyrylation Homeostasis
9:15-9:30	党延启	上海中医药大学	DNA羟甲基化时钟的失灵：TET3-5hmC轴驱动衰老进展的机制			9:15-9:30	Yanqi Dang	Shanghai University of Chinese Medicine	Malfunction of DNA Hydroxymethylation Clock: Mechanism of TET3-5hmC Axis Driving Aging Progression
9:30-9:45	孟佳林	安徽医科大学	从分子分型到空间免疫屏障：透明细胞肾细胞癌免疫逃逸机制的多组学解析	倪艳 浙江大学		9:30-9:45	Jialin Meng	Anhui Medical University	From Molecular Typing to Spatial Immune Barrier: Multi-Omics Analysis of Immune Evasion Mechanisms in Clear Cell Renal Cell Carcinoma	Yan Ni Zhejiang University
9:45-10:00	孙青竹	西北农林科技大学	肺部微生物：家禽免疫营养的新视角			9:45-10:00	Qingzhu Sun	Northwest A&F University	Pulmonary Microbiota: A New Perspective on Poultry Immunonutrition
10:00-10:15	刘志鹏	上海百趣代谢组学技术研究中心	西藏旅居如何通过影响肠道多界微生态及血清代谢物调控血糖稳态和尿酸稳态			10:00-10:15	Zhipeng Liu	Biotree Metabolomics Technology Research Center	How Sojourn in Tibet Regulates Glucose and Uric Acid Homeostasis by Affecting Intestinal Multi-Kingdom Microbiota and Serum Metabolites
10:15-10:45	茶歇					10:15-10:45	Coffee Break
10:45-11:00	倪艳	浙江大学	宏基因组学和代谢组学联合研究揭示调控儿童MASLD碳水化合物代谢的核心菌群	刘志鹏 上海百趣代谢组学技术研究中心		10:45-11:00	Yan Ni	Zhejiang University	Combined Metagenomics and Metabolomics Reveal Core Microbiota Regulating Carbohydrate Metabolism in Children with MASLD	Zhipeng Liu Biotree Metabolomics Technology Research Center
11:00-11:15	魏勇军	郑州大学	中草药活性成分的转化、合成与应用			11:00-11:15	Yongjun Wei	Zhengzhou University	Transformation, Synthesis and Application of Active Components in Chinese Herbal Medicine
11:15-11:30	李雪萌	广东医科大学	多组学揭示揭示了色氨酸代谢促进粤西百岁老人健康长寿			11:15-11:30	Xuemeng Li	Guangdong Medical University	Multi-Omics Reveal That Tryptophan Metabolism Promotes Healthy Longevity of Centenarians in Western Guangdong
11:30-11:45	卢昕	中国疾控中心传染病预防控制所	健康人群携带耐药病原菌及隐匿传播	王春莉 湖北中医药大学		11:30-11:45	Xin Lu	National Key Laboratory of Intelligent Tracking and Forecasting for Infectious Diseases	Carriage and Cryptic Transmission of Drug-Resistant Pathogens in Healthy Populations	Chunli Wang Hubei University of Chinese Medicine
11:45-12:00	何航元	武汉大学	母体肠道菌群来源-3-IAA调控H型血管生成介导孕期地塞米松暴露所致的子代长骨发育不良			11:45-12:00	Hangyuan He	Wuhan University	Maternal Gut Microbiota-Derived 3-IAA Regulates Type H Angiogenesis Mediating Offspring Long Bone Dysplasia Induced by Prenatal Dexamethasone Exposure
12:00-12:15	刘晓	清华大学深圳国际研究生院	皮肤微生物组与皮肤衰老			12:00-12:15	Xiao Liu	Shenzhen International Graduate School, Tsinghua University	Skin Microbiome and Skin Aging
8月25日(周一) 上午9:00-12:00 博后论坛 (会场三)						August 25 (Monday) 9:00 AM -12:00 PM Postdoctoral Forum (Venue 3)
9:00-9:15	刘端瑞	香港大学/山东省立医院	STAT1乳酸化修饰在幽门螺杆菌感染相关胃癌进展中的机制研究	周远平 广东医科大学		9:00-9:15	Duanrui Liu	The University of Hong Kong/Shandong Provincial Hospital Affiliated to Shandong First Medical University	Mechanism Study on STAT1 Lactylation Modification in Helicobacter pylori Infection-Related Gastric Cancer Progression	Yuanping Zhou Guangdong Medical University
9:15-9:30	李芯蕊	青岛科技大学	乳酸代谢介导的大肠杆菌 Nissle 1917 抗肿瘤作用机制及工程化改造研究			9:15-9:30	Xinrui Li	Qingdao University of Science and Technology	Mechanism and Engineering Modification of Lactate Metabolism-Mediated Antitumor Effects of Escherichia coli Nissle 1917
9:30-9:45	刘妍	湘湖实验室	合成芽孢杆菌菌群中的细菌社会互作促进植物生长			9:30-9:45	Yan Liu	Xianghu Laboratory	Bacterial Social Interactions in Synthetic Bacillus Communities Promote Plant Growth
9:45-10:00	许姗姗	安徽省农业科学院	兼香型白酒发酵中微生物来源与特征代谢物形成机制			9:45-10:00	Shanshan Xu	Anhui Academy of Agricultural Sciences	Mechanism of Microbial Origin and Characteristic Metabolite Formation in the Fermentation of Jiangxiang-type Baijiu
10:00-10:15	高云云	北京林业大学	全球野生动物微生物组数据库构建			10:00-10:15	Yunyun Gao	Beijing Forestry University	Construction of a Global Wildlife Microbiome Database
10:15-10:45	茶歇					10:15-10:45	Coffee Break
10:45-11:00	朱志豪	广东医科大学	多组学挖掘长寿老人肠道功能益生菌株	周扬 中国农业科学院油料所		10:45-11:00	Zhihao Zhu	Guangdong Medical University	Multi-Omics Mining of Gut Functional Probiotic Strains from Long-Lived Elderly	Yang Zhou Oil Crops Research Institute, Chinese Academy of Agricultural Sciences
11:00-11:15	张玉军	华中农业大学	以斑马鱼为模型探究肠道微生物调节病毒温度敏感性的机制研究			11:00-11:15	Yujun Zhang	Huazhong Agricultural University	Mechanism Study on Gut Microbiota Regulating Viral Temperature Sensitivity Using Zebrafish as a Model
11:15-11:30	秦国强	天津医科大学	4-羟基菲通过肠道菌群-胆汁酸轴诱导肥胖的机制研究			11:15-11:30	Guoqiang Qin	Tianjin Medical University	Mechanism Study on 4-Hydroxyphenanthrene Inducing Obesity via Gut Microbiota-Bile Acid Axis
11:30-11:45	张恒	山东中医药大学附属医院	健脾轻身汤治疗儿童单纯性肥胖的临床和机制研究			11:30-11:45	Heng Zhang	Affiliated Hospital of Shandong University of Traditional Chinese Medicine	Clinical and Mechanism Study on Jianpi Qingshen Decoction in Treating Simple Obesity in Children
11:45-12:10	张天缘	深圳基因组所/贝纳基因	长读长宏基因组的分析工具、资源介绍与最新实测			11:45-12:10	Tianyuan Zhang	Agricultural Genomics Institute at Shenzhen/Benagen Technology Co., Ltd.	Introduction to Analytical Tools, Resources and Latest Practical Tests of Long-Read Metagenomics
午餐						Lunch
8月25日(周一) 下午13:30-14:50 科研培训(会场一)						August 25 (Monday) 13:30 PM -14:50 PM Research Training (Venue 1)
13:30-14:00	贝远远	PaperArtist	高水平SCI期刊论文插图规范化制作	王瑶 基因组所		13:30-14:00	Yuanyuan Bei	PaperArtist	Standardized Production of High-Quality Illustrations for SCI Journals	Yao Wang Agricultural Genomics Institute at Shenzhen, Chinese Academy of Agricultural Sciences
14:00-14:30	陈同	中国中医科学院中药资源中心	ImageGP绘制论文高颜值图表			14:00-14:30	Tong Chen	National Resource Center for Chinese Materia Medica， China Academy of Chinese Medical Sciences	Creating High-Quality Scientific Charts with ImageGP
14:30-14:50	宋丹	中国科学院大学	Cell Proliferation期刊-共同构建高水平国际期刊			14:30-14:50	Dan Song	University of Chinese Academy of Sciences	Cell Proliferation Journal—Jointly Building a High-Level International Journal
14:50-15:10	茶歇					14:50-15:10	Coffee Break
8月25日(周一) 下午15:10-16:50 研究生论坛(会场一)						August 25 (Monday) 15:10 PM -16:50 PM Graduate Student Forum (Venue 1)
15:10-15:20	王韫哲	复旦大学	多组学整合分析揭示胃癌的微生物分型及其中的代谢-免疫互作	曾美尹 中国农业科学院		15:10-15:20	Yunzhe Wang	Fudan University	Multi-omics Integration Analysis Reveals Microbial Typing of Gastric Cancer and Metabolic-Immune Crosstalk Therein	Meiyin Zeng Chinese Academy of Agricultural Sciences
15:20-15:30	荀佳妮	中国农业科学院深圳基因组所	MicrobiomeStatPlots：一个用于微生物组宏组学和生物信息学的统计绘图库			15:20-15:30	Jiani Xun	Agricultural Genomics Institute at Shenzhen, Chinese Academy of Agricultural Sciences	MicrobiomeStatPlots: A Statistical Plotting Library for Microbiome Metagenomics and Bioinformatics
15:30-15:40	李润泽	华中农业大学	噬菌体抗菌暗物质的寻宝之旅			15:30-15:40	Runze Li	Huazhong Agricultural University	A Treasure Hunt for Antimicrobial Dark Matter in Bacteriophages
15:40-15:50	刘义	宁波大学	微生物群落驱动栽培海藻坛紫菜品种间性状分化			15:40-15:50	Yi Liu	Ningbo University	Revealing the Role of Microorganisms in the Formation of Traits in Porphyra Yezoensis Varieties
15:50-16:00	曾筱雅	中山大学	结直肠癌微卫星不稳定状态与基因变异对肿瘤微生物群的联合作用			15:50-16:00	Xiaoya Zeng	Sun Yat-sen University	Combined Effects of Microsatellite Instability Status and Genetic Variations on Tumor Microbiota in Colorectal Cancer
16:00-16:20	博后/研究生/海报颁奖、闭幕式					16:00-16:20	Postdoctoral/Postgraduate/Poster Awards, Closing Ceremony
8月25日(周一) 下午13:00-17:30 研究生论坛(会场二)						August 25 (Monday) 13:00 PM -17:30 PM Graduate Student Forum (Venue 2)
13:30-13:40	杨兴珍	广西大学	HLF和PPARα轴通过源自肠道微生物来源的细胞外囊泡调节代谢相关脂肪性肝病	罗豪 中国农业科学院		13:30-13:40	Xingzhen Yang	Guangxi University	HLF and PPAR伪 Axis Regulates Metabolic-Associated Fatty Liver Disease via Gut Microbiota-Derived Extracellular Vesicles	Hao Luo Chinese Academy of Agricultural Sciences
13:40-13:50	张玉丽	华中科技大学	一种数字孪生框架实现个体化精度的微生物群落动态预测			13:40-13:50	Yuli Zhang	Huazhong University of Science and Technology	A Digital Twin Framework Enables Individualized and Precise Dynamic Prediction of Microbial Communities
13:50-14:00	熊仕茂	中国科学院大学	产前微量元素暴露对婴儿出生后第一年肠道微生物组、代谢组和抗生素抗性基因的影响			13:50-14:00	Shimao Xiong	University of Chinese Academy of Sciences	Effects of Prenatal Trace Element Exposure on Infant Gut Microbiome, Metabolome, and Antibiotic Resistance Genes in the First Year of Life
14:00-14:10	李敏	华中科技大学	Faecalibacterium prausnitzii 通过产生丁酸抑制JAK STAT途径抑制自然杀伤T细胞淋巴瘤			14:00-14:10	Min Li	Huazhong University of Science and Technology	Faecalibacterium prausnitzii Inhibits Natural Killer T-Cell Lymphoma by Producing Butyrate to Suppress the JAK-STAT Pathway
14:10-14:20	张振宇	江南大学	滑膜成纤维细胞衍生的细胞外囊泡中的miRNA15-29148促进类风湿关节炎的关节软骨细胞凋亡	杨海飞 青岛农业大学		14:10-14:20	Zhenyu Zhang	Jiangnan University	miRNA15-29148 in Synovial Fibroblast-Derived Extracellular Vesicles Promotes Chondrocyte Apoptosis in Rheumatoid Arthritis	Haifei Yang Qingdao Agricultural University
14:20-14:30	肖杨	广西大学	针对FTO的蛋白质降解靶向嵌合体(PROTAC)可有效缓解肥胖及相关代谢疾病			14:20-14:30	Yang Xiao	Guangxi University	Proteolysis-Targeting Chimera (PROTAC) Against FTO Effectively Alleviates Obesity and Related Metabolic Diseases
14:30-14:40	钟岭	苏州大学	十万年来口腔微生物群的演化景观			14:30-14:40	Ling Zhong	Soochow University	Evolutionary Landscape of the Oral Microbiota Over 100,000 Years
14:40-14:50	王家乐	广西大学	蒙花苷通过抑制 PDE4D 和激活 cAMP/PKA/CREB 通路来缓解高脂饮食引起的肝脏脂肪变性			14:40-14:50	Jiale Wang	Guangxi University	Linarin Alleviates High-Fat Diet-Induced Hepatic Steatosis by Inhibiting PDE4D and Activating the cAMP/PKA/CREB Pathway
14:50-15:00	翟蕾蕾	新疆医科大学	多组学揭示红肉饮食介导铁死亡对肠道菌群代谢及结肠炎进展的机制研究	徐锦波 内蒙古农业大学		14:50-15:00	Leilei Zhai	Xinjiang Medical University	Multi-Omics Reveals the Mechanism of Red Meat Diet-Mediated Ferroptosis on Gut Microbiota Metabolism and Colitis Progression	Jinbo Xu Inner Mongolia Agricultural University
15:00-15:10	李军令	湖北中医药大学	基于“肠-肠道微生物-脑”轴探讨电针调控线粒体自噬改善帕金森病的机制研究			15:00-15:10	Junling Li	Hubei University of Chinese Medicine	Exploring the Mechanism of Electroacupuncture Regulating Mitophagy to Improve Parkinson's Disease Based on the "Gut-Gut Microbiota-Brain" Axis
15:10-15:20	黄亮	浙江大学	Romboutsia ilealis代谢物2-Oxoindole-3-acetate通过PSMD3介导的YTHDF2降解调控肥胖和脂质代谢			15:10-15:20	Liang Huang	Zhejiang University	Romboutsia ilealis Metabolite 2-Oxoindole-3-acetate Regulates Obesity and Lipid Metabolism via PSMD3-Mediated Degradation of YTHDF2
15:20-15:30	倪雅文	北京协和医学院	人类口腔-呼吸道病毒组目录与老年人呼吸健康			15:20-15:30	Yawen Ni	Peking Union Medical College	Catalog of the Human Oral-Respiratory Virome and Respiratory Health in the Elderly
15:30-15:40	(返回主会场)					15:30-15:40	(Return to Main Venue)
